# Supplementary material for: Dietary Animal Plasma Proteins Improve the Intestinal Immune Response in Senescent Mice
Source: Nutrients. 2017 Dec 11;9(12):1346. doi: 10.3390/nu9121346 (PMC5748796; doi:10.3390/nu9121346)
Supplement: Supplementary file 1 [file nutrients-09-01346-s001.zip]

Archive with 1 entries (1 files):
- nutrients-247589-supplementary.pdf
